# Supplementary material for: Coffee consumption and risk of breast cancer: A Mendelian randomization study
Source: PLoS One. 2021 Jan 19;16(1):e0236904. doi: 10.1371/journal.pone.0236904 (PMC7815134; doi:10.1371/journal.pone.0236904)
Supplement: S1 Table — (XLSX) [file pone.0236904.s007.xlsx]

## Sheet: Sheet1
S1 Table. Univariate mendelian randomization analyses of coffee consumption genetic variants and breast cancer.
	Breast cancer overall						Estrogen receptor positive breast cancer						Estrogen receptor negative breast cancer
	OR¹	CI		P-value	I-squared³	Heterogeneity P-value²	OR	CI		P-value	I-squared	Heterogeneity P-value	OR	CI		P-value	I-squared	Heterogeneity P-value
33 SNPs
IVW fixed	0.906667	0.863524	0.951965	<0.0001	0.743	7.71077e-13	0.898479	0.847448	0.952583	<0.0001	0.682	5.17728e-09	0.880371	0.805363	0.962365	0.005	0.568	3.40315e-05
IVW random	0.906667	0.802732	1.02406	0.115			0.898479	0.794422	1.01617	0.088			0.880371	0.751116	1.03187	0.116
MR-Egger4	0.997459	0.797969	1.24682	0.982			0.972653	0.774585	1.22137	0.805			1.04681	0.785804	1.39451	0.747
Weighted mode	1.00245	0.93486	1.07493	0.945			0.988604	0.910938	1.07289	0.784			1.0408	0.921897	1.17504	0.518
Weighted median	0.968363	0.891668	1.05165	0.445			0.943551	0.855782	1.04032	0.243			1.02434	0.896959	1.16981	0.723
MR-Presso5	0.901947	0.83	0.98	0.03			0.87	0.78	0.97	0.017			0.972388	0.87	1.08	0.62
Sensitivity analysis 16
IVW fixed	0.944539	0.870657	1.02469	0.17	59.90%	0.000167367	0.934076	0.847453	1.02955	0.17	61.20%	9.29157e-05	0.895559	0.772073	1.03879	0.145	22.40%
IVW random	0.944539	0.817219	1.0917	0.44			0.934076	0.78293	1.1144	0.449			0.895559	0.749224	1.07048	0.226
MR-Egger	0.798242	0.547312	1.16422	0.227			0.798499	0.501086	1.27244	0.326			0.767133	0.479059	1.22843	0.254
Weighted mode	0.868946	0.729236	1.03542	0.116			0.971963	0.765184	1.23462	0.816			0.860018	0.619076	1.19473	0.369
Weighted median	0.918893	0.804257	1.04987	0.213			0.958555	0.815841	1.12624	0.607			0.900094	0.718658	1.12734	0.359
Sensitivity analysis 27
IVW fixed	0.991617	0.941543	1.04435	0.75	58.80%	6.40411e-05	0.97519	0.916348	1.03781	0.429	55.30%	0.000297634	0.991382	0.901778	1.08989	0.858	16.60%	0.22
IVW random	0.991617	0.906687	1.0845	0.854			0.97519	0.878847	1.0821	0.636			0.991382	0.889089	1.10544	0.876
MR-Egger	1.00509	0.854934	1.18162	0.949			0.982556	0.81367	1.1865	0.849			1.05609	0.869291	1.28303	0.569
Weighted mode	1.00797	0.932503	1.08955	0.841			0.99333	0.907074	1.08779	0.885			1.05254	0.924128	1.1988	0.44
Weighted median	0.977925	0.89994	1.06267	0.599			0.949676	0.859668	1.04911	0.309			1.04496	0.912384	1.19681	0.525
Sensitivity analysis 38
IVW fixed	0.934669	0.888262	0.9835	0.009	64.70%	8.37603e-07	0.920904	0.866298	0.978951	0.008	59.20%	2.84915e-05	0.913369	0.832196	1.00246	0.056	42.90%	0.00831412
IVW random	0.934669	0.846421	1.03212	0.182			0.920904	0.827325	1.02507	0.132			0.913369	0.793667	1.05112	0.206
MR-Egger	1.00526	0.84234	1.19969	0.952			0.981896	0.809635	1.19081	0.847			1.05871	0.828114	1.35352	0.638
Weighted mode	1.00146	0.929669	1.07879	0.969			0.993434	0.908591	1.0862	0.885			1.04707	0.921062	1.19032	0.482
Weighted median	0.970887	0.892447	1.05622	0.492			0.944535	0.853162	1.04569	0.272			1.02787	0.896786	1.17811	0.693
Sensitivity analysis 49
IVW fixed	0.909318	0.865716	0.955117	<0.0001	74.80%	5.98122e-13	0.903162	0.851477	0.957985	0.001	68.50%	5.89872e-09	0.879447	0.803955	0.962027	0.005	58.20%	2.14203e-05
IVW random	0.909318	0.802944	1.02978	0.134			0.903162	0.796905	1.02359	0.111			0.879447	0.747496	1.03469	0.121
MR-Egger	0.996374	0.793904	1.25048	0.974			0.970119	0.770121	1.22205	0.79			1.0488	0.78342	1.40408	0.741
Weighted mode	1.00354	0.935098	1.07699	0.922			0.989632	0.908059	1.07853	0.812			1.04206	0.920166	1.18011	0.516
Weighted median	0.970474	0.892252	1.05555	0.485			0.944354	0.852988	1.04551	0.27			1.02741	0.8961	1.17797	0.698
Sensitivity analysis 510
IVW fixed	0.901611	0.858467	0.946922	<0.0001	74.40%	1.29549e-12	0.893463	0.842427	0.947591	<0.0001	68.40%	6.6329e-09	0.875231	0.800243	0.957246	0.004	57.50%	3.05211e-05
IVW random	0.901611	0.797223	1.01967	0.099			0.893463	0.7889	1.01188	0.076			0.875231	0.744974	1.02826	0.105
MR-Egger	1.01056	0.8076	1.26452	0.924			0.985042	0.783203	1.2389	0.894			1.06348	0.796662	1.41965	0.667
Weighted mode	1.00222	0.932812	1.07679	0.952			0.986334	0.9043	1.07581	0.756			1.04046	0.917979	1.17928	0.535
Weighted median	0.966821	0.888644	1.05187	0.433			0.942944	0.852093	1.04348	0.256			1.02204	0.892143	1.17085	0.753
Sensitivity analysis 611
IVW fixed	1.097	1.03	1.17	0.007	61.30%	0.012	1.07	0.99	1.16	0.08	45%	0.079	1.16	1.03	1.31	0.02	35.60%	0.145
IVW random	1.1	0.97	1.24	0.14			1.07	0.96	1.21	0.23			1.16	0.97	1.38	0.095
MR-Egger	0.99	0.71	1.38	0.94			1.02	0.73	1.42	0.88			0.92	0.6	1.41	0.66
Weighted mode	1.13	1.02	1.26	0.02			1.05	0.92	1.2	0.49			1.09	0.94	1.27	0.28
Weighted median	1.08	0.97	1.19	0.15			1.06	0.95	1.18	0.32			1.1	0.94	1.28	0.24
Sensitivity analysis 712
IVW fixed	0.90466	0.858982	0.952768	<0.0001	81.90%	6.25428e-14	0.898573	0.844409	0.956211	0.001	77.10%	6.07868e-10	0.879608	0.800169	0.966933	0.008	67.10%	8.79249e-06
IVW random	0.90466	0.773924	1.05748	0.208			0.898573	0.768621	1.0505	0.18			0.879608	0.724999	1.06719	0.193
MR-Egger	1.10541	0.814383	1.50043	0.5			1.06849	0.781916	1.4601	0.661			1.20668	0.840148	1.73311	0.29
Weighted mode	1.00368	0.934181	1.07834	0.92			0.991531	0.909805	1.0806	0.846			1.0474	0.923422	1.18802	0.471
Weighted median	0.970089	0.8952	1.05124	0.459			0.954157	0.865561	1.05182	0.345			1.0189	0.891287	1.16479	0.784
Sensitivity analysis 813
IVW fixed	0.924835	0.882347	0.969369	0.001			0.917738	0.867395	0.971002	0.003			0.898029	0.824067	0.978629	0.014
IVW random	0.924835	0.821167	1.04159	0.198			0.917738	0.813623	1.03518	0.162			0.898029	0.769362	1.04821	0.173
¹Odds ratios are risk of breast cancer per cup of coffee per day
²Chi-squared Q-test of heterogeneity
³Variation in percentage attributable to heterogeneity
4 Intercept: Breast cancer overall; OR=0.90 (95% CI 0.98-1.01), P-value=0.30/ER-positive breast cancer; OR=0.90 ( 0.98-1.01),P-value=0.40/ ER-negative breast cancer; OR=0.99 (0.97-1.00),P-value=0.15
5For breast cancer overall there were 6 SNPs defined by MRPRESSO to be outliers SNPs; rs13387939, rs17817964, rs34060476, rs2472297, rs2521501 and rs539515.
For ER-positive breast cancer MRPRESSO defined 3 SNPs as ouliers; rs17817964, rs2472297 and rs2521501, and for ER-negative breast cancer; rs13387939, rs3810291 and rs17817964
6Sensitivity analysis 1: Excluding BMI SNPs (rs4357572, rs539515, rs62106258, rs13387939, rs1422191,rs2465054, rs4410790,rs2472297, rs17817964,rs66723169 and rs3810291)
7Sensitivity analysis 2: Excluding age at menarche SNPs (rs539515, rs62106258, rs13387939,rs2236955,rs17817964 and rs3810291 )
8Sensitivity analysis 3: Excluding alcohol SNP (rs1260326, rs34060476, rs17817964 and rs66723169 )
9Sensitivity analysis 4: Excluding smoking SNP (rs56113850)
10Sensitivity analysis 5: Excluding age at menopasue SNP (rs1260326)
11Sensitivity analysis 6: Running 8 SNPs (rs1260326, rs1481012, rs17685, rs7800944, rs6265, rs9902453, rs4410790 and rs2472297) instrument from the Cornelis et al. 2015
12Sensitivity analysis 7: Excluding 13 SNPs (rs117968677, rs1260326, rs1422191, rs16966903, rs2236955, rs2465054, rs2667773, rs34190000, rs3810291, rs395815, rs4092465, rs55754437 and rs62064918) in the GX instrument with a p-value >0.00001
13 Sensitivity analysis 8: Estimates on females and males combined
