# Supplementary material for: Coffee consumption and risk of breast cancer: A Mendelian randomization study
Source: PLoS One. 2021 Jan 19;16(1):e0236904. doi: 10.1371/journal.pone.0236904 (PMC7815134; doi:10.1371/journal.pone.0236904)
Supplement: S2 Table — (XLSX) [file pone.0236904.s008.xlsx]

## Sheet: Sheet1
S2 Table. Characteristics of genetic variants associated with coffee consumption and breast cancer overall and subtypes.
Position	SNP	Chr	ALLELE1/Effect allele	ALLELE0/Ref allele	Coffee consumption			Breast cancer overall			ER-positive breast cancer			ER-negative breast cancer
					Beta¹	SE	P-value	Beta²	SE	P-value	Beta	SE	P-value	Beta	SE	P-value
50576710	rs4357572	1	T	A	0.0281733	0.00641936	9.6e-06	0.0046	0.0064	0.4699	-0.0005	0.0076	0.9506	-0.0066	0.0116	0.5686
177889025	rs539515	1	C	A	0.0459416	0.00785165	3.5e-09	-0.0303	0.0079	0.0001147	-0.0254	0.0094	0.006953	-0.0164	0.0144	0.2565
417167	rs62106258	2	T	C	0.0819493	0.0147588	2.1e-08	-0.0142	0.0181	0.4318	-0.0324	0.0214	0.1305	-0.0126	0.0326	0.6995
637498	rs13387939	2	A	C	0.0561025	0.00845863	3e-11	-0.0373	0.0082	4.611e-06	-0.0266	0.0097	0.006157	-0.0711	0.0147	1.301e-06
27730940	rs1260326	2	C	T	0.0275232	0.00651406	2.4e-05	0.0106	0.0064	0.09481	0.0101	0.0076	0.1824	0.0102	0.0116	0.3776
50429876	rs2236955	3	G	A	0.0364923	0.00907301	6e-05	-0.0184	0.009	0.03991	-0.0231	0.0107	0.03156	-0.0299	0.0164	0.06822
2933031	rs55754437	4	C	T	0.0254272	0.00722526	0.0005	0.003	0.0071	0.6702	-0.0018	0.0085	0.8328	0.0107	0.0129	0.4105
7381260	rs34190000	5	G	T	0.0222468	0.00685808	0.0013	0.0085	0.007	0.2246	0.0087	0.0084	0.2994	-0.011	0.0127	0.3845
87949158	rs1422191	5	A	G	0.0320065	0.00876368	0.00026	-0.0049	0.0086	0.5685	-0.0108	0.0103	0.2951	-0.0145	0.0156	0.3519
31840021	rs2763981	6	T	A	0.0315055	0.0067221	2.2e-06	-0.0021	0.0072	0.7705	0.0049	0.0087	0.5709	-0.0203	0.0134	0.1298
51174232	rs2465054	6	G	A	0.0288988	0.00670644	2e-05	-0.0065	0.0065	0.3176	-0.0054	0.0078	0.4887	0.0036	0.0118	0.7607
17279393	rs78707595	7	T	C	0.0910255	0.0205018	6.5e-06	-0.0323	0.0186	0.08174	-0.048	0.022	0.02896	-0.0117	0.0344	0.7329
17284577	rs4410790	7	C	T	0.136188	0.00661309	6.7e-94	-0.0035	0.0064	0.5893	-0.0085	0.0077	0.2663	0.0057	0.0117	0.6256
17474473	rs12699854	7	A	C	0.0390369	0.00639605	6.6e-10	-0.0094	0.0062	0.13	-0.0064	0.0074	0.3873	-0.0186	0.0113	0.1001
17566844	rs73075157	7	G	A	0.0806359	0.00950567	7.6e-18	-0.0159	0.0096	0.09707	-0.0166	0.0116	0.1536	-0.0267	0.0175	0.1258
73037956	rs34060476	7	G	A	0.061681	0.00933261	1.2e-11	0.0302	0.0106	0.004343	0.0272	0.0126	0.03165	0.0309	0.019	0.104
75615006	rs1057868	7	T	C	0.0662698	0.0070488	9.8e-21	-0.0046	0.0069	0.5036	0.0023	0.0082	0.7821	-0.0029	0.0125	0.8148
109156532	rs395815	8	C	A	0.0316383	0.00752388	2.6e-05	-0.0021	0.0072	0.7736	-0.0135	0.0086	0.1187	0.0271	0.0133	0.04203
74515306	rs16966903	15	G	T	0.026733	0.00689619	0.00015	0.0067	0.0067	0.3187	0.0013	0.008	0.8693	0.0018	0.0122	0.885
75027880	rs2472297	15	T	C	0.139197	0.0071718	3e-83	0.017	0.0076	0.02626	0.0157	0.0092	0.08727	0.0176	0.014	0.2066
75174251	rs117968677	15	G	A	0.0911617	0.0216612	1.4e-05	-0.0385	0.0227	0.08989	-0.0312	0.0271	0.2486	-0.0567	0.0419	0.1763
77872191	rs2667773	15	A	G	0.0222769	0.00686111	0.0015	0.0095	0.0068	0.1659	0.0152	0.0082	0.06366	-0.0003	0.0124	0.98
91437388	rs2521501	15	A	T	0.0335268	0.00686268	6.8e-07	0.0245	0.0067	0.0002453	0.0266	0.0079	0.0008259	0.02	0.0122	0.1002
53828066	rs17817964	16	T	C	0.0470505	0.00652003	6.8e-13	-0.058	0.0063	4.666e-20	-0.0551	0.0075	2.48e-13	-0.0696	0.0115	1.555e-09
17845800	rs7224815	17	A	T	0.0380779	0.00648861	4.3e-09	-0.023	0.0063	0.0002437	-0.0272	0.0075	0.0002749	-0.0281	0.0114	0.01397
46155786	rs62064918	17	C	T	0.0170685	0.00740058	0.021	-0.002	0.0073	0.786	-0.0008	0.0089	0.9244	0.0077	0.0134	0.5683
55080437	rs4092465	18	A	G	0.0261922	0.00670507	9.1e-05	-0.0003	0.007	0.9684	0.0096	0.0084	0.2525	-0.003	0.0127	0.8121
57808978	rs66723169	18	A	C	0.0383078	0.0075711	5.1e-07	-0.0189	0.0074	0.01064	-0.0098	0.0088	0.2678	-0.0197	0.0135	0.1464
41353107	rs56113850	19	C	T	0.0361996	0.00644664	4.1e-08	-0.0102	0.0072	0.1584	-0.0159	0.0087	0.06658	-0.0022	0.0132	0.869
47569003	rs3810291	19	A	G	0.0233734	0.00680852	0.0007	-0.0236	0.0067	0.0003788	-0.0188	0.0079	0.01765	-0.0397	0.0123	0.00122
45840459	rs6063085	20	C	A	0.0344589	0.0065732	1.3e-07	-0.0174	0.0069	0.01207	-0.0291	0.0083	0.0004257	0.0068	0.0125	0.5877
62892739	rs6062357	20	T	C	0.0325224	0.00648346	2.2e-07	0.0063	0.0063	0.3157	0.0091	0.0075	0.228	-0.0126	0.0115	0.2755
24844948	rs17004922	22	G	A	0.124229	0.0270501	2.2e-06	0.0254	0.0266	0.341	0.0256	0.0318	0.4207	-0.0174	0.0487	0.7202
¹ Beta per-allele effect estimates per cup of coffee per day
²Beta per-allele logarithm of the odds ratios between breast cancer cases and controls
Abbreviations; SNP,single nucleotide polymorphism; Chr, Chromosome
